# Supplementary material for: Replication, pathogenicity, and transmission of SARS-CoV-2 in minks
Source: Natl Sci Rev. 2020 Dec 8;8(3):nwaa291. doi: 10.1093/nsr/nwaa291 (PMC7798852; doi:10.1093/nsr/nwaa291)
Supplement: nwaa291_Supplemental_File [file nwaa291_supplemental_file.zip]

Archive with 8 entries (8 files):
- Shuai_Table_1_R1.pdf
- Fig_S4.pdf
- Figure_S1.pdf
- Figure_S2.pdf
- Figure_S3.pdf
- Shuai_Supplementary_Materials.docx
- Shuai_Supplementary_Materials.zip
- Shuai_Table_1_R1.docx
